# Supplementary material for: In silico analysis of pressure distribution and flow profiles across an experimental left ventricular assist device accessory
Source: Interdiscip Cardiovasc Thorac Surg. 2025 Feb 25;40(3):ivaf031. doi: 10.1093/icvts/ivaf031 (PMC11882303; doi:10.1093/icvts/ivaf031)
Supplement: ivaf031_Supplementary_Data [file ivaf031_supplementary_data.zip]

Archive with 4 entries (4 files):
- Fig_S1.tif
- Log.txt
- Fig_S2.tiff
- ivaf031_Supplementary_Data.zip
