# Supplementary material for: In silico analysis of pressure distribution and flow profiles across an experimental left ventricular assist device accessory
Source: Interdiscip Cardiovasc Thorac Surg. 2025 Feb 25;40(3):ivaf031. doi: 10.1093/icvts/ivaf031 (PMC11882303; doi:10.1093/icvts/ivaf031)
Supplement: ivaf031_Supplementary_Data [file ivaf031_supplementary_data.zip › Log.txt]

Copying the file from \\chenasprod\Software_Support\Smart_Suite\Smart_Track\Watch_Folder\Smart_Proof_Marked_PDF\OP-ICVA250033_AuthorCorr_SupplementFolder_ivaf031_Supplementary_Data.zip---> to --->\\chenasprod\kglinw2\Journals\OUP\ICVA\Vol00000\250033\FreshMss\suppl_data\\ivaf031_Supplementary_Data.zip--> 2/25/2025 2:25 PM
Copying the file from \\chenasprod\Software_Support\Smart_Suite\Smart_Track\Watch_Folder\Smart_Proof_Marked_PDF\OP-ICVA250033_AuthorCorr_SupplementFolder_Fig_S1.tif---> to --->\\chenasprod\kglinw2\Journals\OUP\ICVA\Vol00000\250033\FreshMss\suppl_data\\Fig_S1.tif--> 2/25/2025 2:25 PM
Copying the file from \\chenasprod\Software_Support\Smart_Suite\Smart_Track\Watch_Folder\Smart_Proof_Marked_PDF\OP-ICVA250033_AuthorCorr_SupplementFolder_Fig_S2.tiff---> to --->\\chenasprod\kglinw2\Journals\OUP\ICVA\Vol00000\250033\FreshMss\suppl_data\\Fig_S2.tiff--> 2/25/2025 2:25 PM
Copying the file from \\chenasprod\Software_Support\Smart_Suite\Smart_Track\Watch_Folder\Smart_Proof_Marked_PDF\OP-ICVA250033_PECorr_SupplementFolder_ivaf031_Supplementary_Data.zip---> to --->\\chenasprod\kglinw2\Journals\OUP\ICVA\Vol00000\250033\FreshMss\suppl_data\\ivaf031_Supplementary_Data.zip--> 2/26/2025 5:58 PM
Copying the file from \\chenasprod\Software_Support\Smart_Suite\Smart_Track\Watch_Folder\Smart_Proof_Marked_PDF\OP-ICVA250033_PECorr_SupplementFolder_Fig_S1.tif---> to --->\\chenasprod\kglinw2\Journals\OUP\ICVA\Vol00000\250033\FreshMss\suppl_data\\Fig_S1.tif--> 2/26/2025 5:58 PM
Copying the file from \\chenasprod\Software_Support\Smart_Suite\Smart_Track\Watch_Folder\Smart_Proof_Marked_PDF\OP-ICVA250033_PECorr_SupplementFolder_Fig_S2.tiff---> to --->\\chenasprod\kglinw2\Journals\OUP\ICVA\Vol00000\250033\FreshMss\suppl_data\\Fig_S2.tiff--> 2/26/2025 5:58 PM
